# Supplementary material for: Impaired glymphatic function in idiopathic intracranial hypertension
Source: Brain Commun. 2021 Mar 21;3(2):fcab043. doi: 10.1093/braincomms/fcab043 (PMC8253298; doi:10.1093/braincomms/fcab043)
Supplement: fcab043_Supplementary_Data [file fcab043_Supplementary_Data.zip]

Archive with 4 entries (4 files):
- Review_files.zip
- Supplementary Material.pdf
- Video 1.avi
- Video 2.avi
